# Supplementary material for: Exogenous D-ribose promotes gentamicin treatment of several drug-resistant Salmonella
Source: Front Microbiol. 2022 Nov 7;13:1053330. doi: 10.3389/fmicb.2022.1053330 (PMC9676500; doi:10.3389/fmicb.2022.1053330)
Supplement: Supplementary file 1 [file Data_Sheet_1.XLSX]

## Sheet: Supplementary Table 1
	Supplementary TABLE 1 | Primers for qRT-PCR.
	Genes in TCA cycle				Genes in glycolysis and PPP				Genes in electron transfer chain
	Primer	Sequence（5'-3'）	Product（bp）		Primer	Sequence（5'-3'）	Product（bp）		Primer	Sequence（5'-3'）	Product（bp）
	16S-F1	CTGGAACTGAGACACGGTCC	199		zwf-F1	CGGGGCTGGATCATAAGCAT	167		nuoI-F1	AGTAGGTTTCGGCACTCAGG	125
	16S-R1	GGAGTTAGCCGGTGCTTCTT			zwf-R1	CCAGGCTTCTTCCACTTCGT			nuoI-R1	CGATACGACCACGGTAACGG
	pckA-F2	AAACACCCGCGTCTCTTACC	165		rpe-F2	TGTGATCCTGCTGATGTCCG	123		ndh-F1	CGTGCTGACGCAAACTATGG	149
	pckA-R2	GACAGGAAGTGGTACTGCGT			rpe-R2	TCCAGGCGAATGTCGTAACC			ndh-R1	GGTTCGTTTCCAGACCACCA
	mdh-F2	TCGGTCTTTCTCTGGTTCGC	150		gnd-F1	AAACGCCTCGTCGTATCCTG	124		cyoB-F1	TCGCCTCTTTCCCGATTCTG	150
	mdh-R2	GTGTGCCGATGGATTTACGC			gnd-R1	ATTGCGACGGATTGTGTCCT			cyoB-R1	CCAGGCCCAAATCAGGTTGA
	gltA-F2	GTGAAACCTGCCACGAAGTG	102		deoB-F1	GTGAAAGCGCATGAAGGCTC	125		cydA-F1	TGTTGGGGACATCTTCGGTG	151
	gltA-R2	TGAAGTACGGGTCGTTGAGC			deoB-R1	AATAGCCCCAGTCGAACAGC			cydA-R1	AGAATCCACAACGCGGAGAG
	acnB-F2	TCTGCCGGATCTGAAAGTCG	140		talB-F1	GCTGATTGACGATGCTGTCG	126		atpA-F2	GTTTGCATCCGACCTTGACG	152
	acnB-R2	TCCACTTCAGCAGGACGATG			talB-R1	TGGCGATAGACGCTTCAGTG			atpA-R2	ATAACCACGTTCTGCTGCGA
	icdA-F2	AACAAATCCTGTTGCGTCCG	106		rbsK-F1	ACGCCAAATGAAACGGAAGC	127		atpD-F1	GGCGGTAAAGTCGGTCTGTT	153
	icdA-R2	ATACCGATACCGCCAACCTG			rbsK-R1	TGGTATCGACAGCCTCAACG			atpD-R1	CTGAGTAACCGGAGTGCTCG
	sucA-F2	TATCGAAACCGAAGGCGGTC	136		prsA-F1	CACCCGATCTTCTCAGGCAA	128		atpG-F1	AGCCGTCCTTATGCAGAGAC	154
	sucA-R2	CACTTTGTTGCTGCTCGGTT			prsA-R1	GCGCTTTGATTTCGTCGGTC			atpG-R1	CCATGCCTTCATATCCGCCA
	sucC-F2	ACCGGCTAACTTCCTTGACG	101		rpiA-F2	ACTGCGTGCTGGTTGATGAT	129		atpH-F1	GCCGAGGTAACCAAGAACGA	155
	sucC-R2	CCAGAACCGCTTTCACGTTG			rpiA-R2	TTGCCTGAGAAGATCGGGTG			atpH-R1	GTCTAACTGCTCACCGCAGA
	sdhA-F1	ATGGTATGCGCTGGATCTGG	170		glpX-F1	CGTGAAAGGCAACAGCGAAG	130		atpC-F1	ATCCAGGTTACGGGTAGCGA	106
	sdhA-R1	CGGTGTTGATGTGAGCGTTG			glpX-R1	TGGCCTTTCCGGCTAATTCC			atpC-R1	GACCGTGCTGCTTAACGATG
	sdhC-F1	TCATGGACGGCTTCATCGTT	145		fbp-F1	GTGTTCTGTCTGTGCCAGGA	131
	sdhC-R1	ATTTTGGCAGAGCGTTGACC			fbp-R1	GCCACCAGAGAGCCAATGTA
	fumA-F1	TTGTCCGCCGTATCACATCG	109		eno-F1	TCGCTCAGGCTATTCTTGGC	132
	fumA-R1	TTCGGTTGGTAGCGCATCAT			eno-R1	GGCGTTTGCACCGAAGTTAG
	fumC-F1	ACTGTGCGTCAGGAATCGAG	116		pgi-F1	TGGTGAACATCGGTATCGGC	133
	fumC-R1	AATCTCCGCCGCTTTATCGT			pgi-R1	CATGGTTTCCTGGGTGGTGA
	lpd-F1	GGGATTCTACCGACGCTCTG	192		pykF-F2	AAGGACCAGAAATCCGCACC	134
	lpd-R1	TGATGCGCTTGGTGAAGACT			pykF-R2	AGGTCGCTGGTAAAGCCTTC
	aceE-F1	GCGTAAAGACACCAGCGGTA	198		pykA-F1	GCAGCCGGTCAGTATCCTTC	135
	aceE-R1	TTCTTCGGATCGTGACCACC			pykA-R1	CGCCTTTCAGATGGTTTGCC
	aceF-F1	AGGCTTACGTGAAAGACGCT	182		gapA-F1	TTGTTGACCTGACCGTTCGT	103
	aceF-R1	CATCACCCAGTTACGGCTCA			gapA-R1	TAACCCAGCACGCCTTTCAT
	frdC-F1	GGATGGGATTCGTCGGCTT	123
	frdC-R1	TGATATTGGCCGCCTTCGG
	frdB-F1	ACAACATCGCTACTGGACGC	180
	frdB-R1	CGCTTCCACCTTCATACCGT
	frdA-F1	AACATGATGGAAGGCACGCT	184
	frdA-R1	CGGTCGGGTGATACTGAACG

## Sheet: Supplementary Table 2
Supplementary TABLE 2 |Differential metabolites identified in gentamicin-resistant S. Choleraesuis (ATCC13312, SCH-R)
adduct	description	VIP	Fold change	p-value	m/z	rt(s)
[M-H]-	D-ribose	5.90041	0.224517	2.54029e-05	149.027	242.904
(M-H)-	Uridine 5'-diphosphoglucuronic acid (UDP-D-glucuronate)	3.64296	0.228064	0.000148058	579.025	882.088
(M-H)-	Inosine triphosphate	1.89536	0.234231	0.000523605	506.979	57.802
(M-H)-	Deoxythymidine 5'-phosphate (dTMP)	1.87932	0.276219	1.59663e-06	321.048	759.938
(M-H)-	Adenosine monophosphate (AMP)	8.24365	0.318423	2.74524e-07	346.055	788.659
(M+H)+	D-Erythrose 4-phosphate	1.23288	0.322614	0.000182848	201.015	784.649
(M-H)-	UDP-N-acetylmuraminate	1.85149	0.32666	0.000231935	678.093	815.89
(M-H)-	Maleic acid	1.41954	0.349421	0.0195579	115.003	813.443
(M+H)+	Phosphoenolpyruvate	5.13447	0.35136	3.46247e-08	168.989	900.138
(M+H)+	Adenylsuccinic acid	2.21201	0.354286	0.00149146	464.08	981.808
M+	(3-Carboxypropyl)trimethylammonium cation	16.3275	0.356195	2.0437e-09	146.117	753.083
(M+CH3COO)-	Dihydroxyacetone phosphate	6.96174	0.361901	0.000482348	229.011	805.598
(M+H)+	Adenosine 5'-diphosphate (ADP)	2.05767	0.374621	1.55695e-07	428.035	934.501
(M-H)-	UDP-N-acetylglucosamine	1.19067	0.395606	0.00134528	606.072	796.178
(M-H)-	Cyclic adenosine diphosphate ribose	3.65235	0.403395	9.51309e-06	540.052	806.055
(M-H)-	L-Alanine	1.51041	0.40851	4.79187e-05	88.0399	633.472
(M-H)-	3,4-Dihydroxybenzoate (Protocatechuic acid)	1.20934	0.419052	0.0153139	153.019	64.9195
(M-H)-	Uridine 5'-triphosphate (UTP)	1.08369	0.425848	7.6126e-06	482.959	906.062
(M+H)+	3-Phospho-D-glycerate	3.43924	0.43005	0.00392198	187	910.826
(M+H)+	Uridine 5'-diphosphate (UDP)	1.54328	0.440433	1.02047e-06	405.008	917.846
(M-H)-	2'-Deoxycytidine 5'-monophosphate (dCMP)	1.09821	0.442278	1.58624e-06	306.049	813.968
(M-H)-	Adenosine 5'-triphosphate (ATP)	2.69312	0.443149	2.80391e-06	505.986	881.475
(M-H)-	Uridine 5'-monophosphate (UMP)	4.45459	0.467375	3.18149e-05	323.027	809.813
(M+H-2H2O)+	gamma-L-Glutamyl-L-phenylalanine	1.08879	0.475697	0.0011468	259.107	266.084
(M-H)-	Nicotinate D-ribonucleotide	2.54277	0.483032	2.21955e-06	334.032	855.726
(M+H)+	2'-Deoxyadenosine 5'-monophosphate (dAMP)	1.39912	0.483706	2.00793e-06	332.075	829.649
(M-H)-	Trehalose	1.48575	0.484937	0.000570119	341.107	753.94
(M+H)+	L-Arginine	3.13009	0.509428	0.0321609	175.118	1182.35
(M+H-2H2O)+	ADP-ribose	1.58658	0.51831	0.000129606	524.056	865.961
(M-H2O-H)-	D-Ribulose 5-phosphate	1.60666	0.524163	1.35789e-05	211.001	855.49
(M-H2O-H)-	Ribitol	2.06912	0.52496	0.00121915	133.05	382.444
(M-H)-	Deoxythymidine triphosphate (dTTP)	1.61865	0.540679	3.87323e-05	480.98	862.645
(M-H)-	2,3-Diphospho-D-glyceric acid	2.65499	0.542261	1.91916e-07	264.951	840.366
(M+H)+	L-Citrulline	2.03077	0.546877	0.0334753	176.102	788.508
(M-H)-	Deoxythymidine 5'-diphosphate (dTDP)	1.76335	0.548536	9.74241e-08	401.014	827.833
(M-H)-	Adenine	7.91825	0.551225	0.0176902	134.047	283.764
(M+H)+	L-Fucose-1-phosphate	1.242	0.552423	0.00409549	245.041	883.527
(M-H)-	Acetyl phosphate	1.0523	0.564317	0.00200301	138.979	827.254
(M+H-H2O)+	(-)-Riboflavin	1.49685	0.584695	0.0225194	359.134	132.262
(M+H)+	Argininosuccinic acid	1.74035	0.59253	0.00094614	291.129	928.044
(M-H)-	S-Methyl-5'-thioadenosine	3.10329	0.594576	0.0499969	296.081	143.506
(M-H)-	Hydroxyisocaproic acid	4.19167	0.601098	0.0297564	131.071	205.947
(M-H)-	N-Acetyl-L-alanine	1.06073	0.617971	3.18325e-05	130.051	467.118
(M+H)+	L-Carnitine	1.59247	0.638107	0.000131579	162.111	707.575
(M+H-H2O)+	Tyramine	2.04877	0.6627	0.0013277	120.08	59.1585
(M+H)+	epsilon-Caprolactam	1.0109	0.676089	0.018844	114.09	75.9325
(M-H)-	Xanthylic acid (XMP)	1.53998	0.681976	0.0262679	363.033	878.513
(M-H)-	D-Aspartic acid	1.07804	0.698405	0.0235223	132.03	741.36
(M+H)+	Cytidine 5'-monophosphate	1.14501	0.706491	0.0335336	324.058	900.602
(M-H)-	Nname,cis-9,10-Epoxystearic acid	1.30473	0.710447	0.00237567	297.243	74.7195
(M-H)-	L-Proline	1.13048	0.714096	0.0177962	114.055	567.284
(M+H)+	Lumichrome	2.59056	0.74737	0.00239331	243.087	110.827
M+	Choline	1.17579	0.758259	0.0257009	104.106	543.178
(M+H)+	N-Acetylserotonin	1.80447	0.779199	0.0418884	219.112	65.973
(M-H)-	Nicotinamide adenine dinucleotide phosphate (NADP)	1.54759	0.795512	0.00024398	742.067	919.935
(M+H-H2O)+	1-Palmitoylglycerol	1.43349	1.22547	0.0086704	313.273	392.668
(M+H)+	Erucamide	1.57682	1.30149	0.0431735	338.341	1262.09
(M-H)-	L-Isoleucine	2.01657	1.31727	0.0365285	130.087	495.33
(M-H)-	Glutathione disulfide	1.71789	1.4683	0.0418977	611.142	969.738
(M-H)-	1-Palmitoyl-2-hydroxy-sn-glycero-3-phosphoethanolamine	1.5512	1.50708	0.0167018	452.276	332.897
(M-H)-	alpha-D-Galactose 1-phosphate	1.08729	1.50871	0.000738075	259.022	853.813
(M-H)-	Palmitic acid	4.36625	1.51318	0.0264729	255.233	86.318
(M+H)+	Dimethylaminopurine	1.16299	1.54213	0.00684087	164.093	99.566
(M+H)+	Nicotinamide	1.38899	1.58093	7.41523e-05	123.054	980.458
(M-H)-	sn-Glycerol 3-phosphoethanolamine	1.01908	1.59595	9.88192e-05	214.048	727.027
(M+CH3COO)-	3-Methyluridine	2.21213	1.62024	0.00696989	317.098	124.41
(M+H)+	L-Phenylalanine	1.18053	1.63098	0.0342229	166.086	554.012
(M-H)-	D-Ornithine	2.79412	1.78786	2.02831e-07	131.082	724.159
(M-H)-	L-Rhamnose	1.24024	1.8598	0.035493	163.061	123.551
(M-H)-	Oleic acid	10.7104	1.90355	0.00310395	281.248	68.7145
(M+CH3COO)-	D-Quinovose	1.13144	1.92959	0.0231395	223.082	124.076
(M-H)-	DL-3-Phenyllactic acid	2.40858	1.95274	0.0160564	165.055	154.456
(M-H)-	Inosine	13.0138	1.96976	0.000625238	267.073	392.981
(M+H)+	Thiamine monophosphate	1.33648	1.99291	0.000301714	345.077	988.105
(M+H)+	Nicotinate	1.98152	2.02218	1.85246e-05	124.039	449.596
(M+H)+	S-Adenosylmethionine	2.31832	2.08299	0.0328993	399.143	1032.52
(2M+H)+	Linoleic acid	2.08165	2.13633	0.0109083	561.486	119.103
(M+H)+	Nicotinamide adenine dinucleotide (NAD)	2.99833	2.1413	0.00038169	664.115	865.619
(M-H)-	Xanthosine	1.05776	2.14248	0.00165186	283.067	565.118
(M-H)-	cis-9-Palmitoleic acid	6.62307	2.16264	0.0492986	253.217	70.7055
(M+H)+	2-Hydroxyadenine	2.82724	2.19441	8.1146e-06	152.056	526.748
(M+H)+	Dihydrouracil	1.85154	2.20673	4.03968e-06	115.049	330.003
(M-H)-	Hydroxyphenyllactic acid	1.70991	2.23186	0.000766868	181.05	371.702
(M+H)+	Glycerol 3-phosphate	1.88915	2.24532	0.000477463	173.02	853.899
(M+H)+	1-Methylpseudouridine	1.22734	2.24936	0.0100927	259.092	293.188
(M+H)+	Pyridoxal (Vitamin B6)	1.1895	2.25886	0.0215801	168.065	186.054
(M-H)-	2'-Deoxyuridine	2.90359	2.27354	0.000362533	227.067	199.819
(M+H)+	Hypoxanthine	3.54119	2.32111	0.0232157	137.045	475.886
(M+H)+	N6-methyladenosine	1.28178	2.39066	0.000153632	282.119	256.289
(M+H-H2O)+	D-Fructose 1,6-bisphosphate	1.00964	2.39684	0.00384177	322.992	997.522
(M-H)-	Pantetheine	1.88964	2.42687	7.41722e-06	277.122	77.758
(M-H)-	Acamprosate	1.71035	2.54664	5.74794e-05	180.033	185.922
(M-H)-	Guanosine	2.16788	2.99635	5.72953e-08	282.083	496.669
(M+H)+	gamma-L-Glutamyl-L-glutamic acid	1.73242	3.00062	0.000650074	277.102	908.46
(M+H)+	N1-Acetylspermidine	5.82967	3.17558	0.00489513	188.175	777.725
(M-H)-	(S)-2-Hydroxyglutarate	1.71052	3.28507	0.00259719	147.03	719.927
(M+H-H2O)+	D-Mannitol	1.64531	3.31152	1.39739e-09	165.075	907.025
(M-H)-	Deoxyinosine	5.66685	3.35769	4.30369e-06	251.078	322.414
(M-H)-	2'-O-methylguanosine	1.53423	3.3737	2.46929e-09	296.099	352.949
(M+H)+	5-Aminopentanoic acid	1.54114	3.65826	1.29716e-07	118.085	770.117
M-	O-Phosphotyrosine	6.56172	3.83673	1.46966e-07	261.038	847.242
(M+H)+	N-Acetylputrescine	2.30495	4.12759	6.2477e-05	131.117	677.331
(M+H)+	Thymine	1.68899	4.24524	0.00198492	127.049	282.295
(M-H)-	2-hydroxy-butanoic acid	3.50034	4.33184	7.30991e-08	103.04	503.714
(M-H)-	2'-O-methylinosine	2.2574	4.58254	5.99439e-05	281.088	260.829
(M+H)+	1-Methyladenosine	3.17523	4.82309	4.46919e-07	282.119	323.841
(M-H)-	2,3-Dihydroxy-3-methylbutyric acid	2.34922	5.00253	0.00494247	133.05	198.165
(M+CH3COO+2H)+	Diethylcarbamazine	1.12996	5.81836	0.0131635	260.195	994.02
(M-H)-	Uridine	7.6172	5.85914	1.82455e-09	243.062	286.83
(M+CH3CN+H)+	3-Methylphenylacetic acid	1.46589	6.052	1.46679e-13	192.101	506.89
(M+H)+	Isopentenyladenosine	1.49051	6.17982	1.5931e-07	336.166	81.234
(M+H)+	Uracil	7.03351	6.96085	1.11435e-05	113.034	319.22
(M-H)-	2-Methyl-3-hydroxybutyric acid	1.18775	6.99365	4.9471e-10	117.055	479.369
(M+CH3CN+H)+	5-L-Glutamyl-L-alanine	1.00735	25.2218	1.46189e-05	260.119	909.583

## Sheet: Supplementary Table 3
	Supplementary TABLE 3 | Pathway enrichment on different metabolites
	Pathway_Hierarchy	Pathway	rich Factor	p value
	Amino acid metabolism	Phenylalanine, tyrosine and tryptophan biosynthesis	0.142857	0.000155901
		Alanine, aspartate and glutamate metabolism	0.142857	0.000741294
		Arginine biosynthesis	0.130435	0.00467753
		Valine, leucine and isoleucine biosynthesis	0.0869565	0.0460774
		Arginine and proline metabolism	0.0641026	0.00611317
		Cysteine and methionine metabolism	0.0634921	0.0144811
	Carbohydrate metabolism	Glycolysis/Gluconeogenesis	0.129032	0.00110071
		Pentose phosphate pathway	0.114286	0.0151885
		Fructose and mannose metabolism	0.0740741	0.00851267
		Pentose and glucuronate interconversions	0.0727273	0.00907685
	Metabolism of cofactors and vitamins	Riboflavin metabolism	0.15	0.00311043
		Pantothenate and CoA biosynthesis	0.142857	0.000741294
		Nicotinate and nicotinamide metabolism	0.127273	1.544e-05
		Vitamin B6 metabolism	0.107143	0.00819735
	Nucleotide metabolism	Pyrimidine metabolism	0.184615	1.3116e-10
		Purine metabolism	0.147368	8.04653e-11
	Metabolism of other amino acids	Taurine and hypotaurine metabolism	0.0909091	0.0424774
		Glutathione metabolism	0.0789474	0.0189568
	Lipid metabolism	Glycerolipid metabolism	0.0789474	0.0189568
		Glycerophospholipid metabolism	0.0769231	0.00745445
	Energy metabolism	Oxidative phosphorylation	0.1875	0.00159577
	Membrane transport	ABC transporters	0.108696	1.32886e-09
	Translation	Aminoacyl-tRNA biosynthesis	0.0961538	0.00102119
